# Supplementary material for: Nodule Synthetic Bacterial Community as Legume Biofertilizer under Abiotic Stress in Estuarine Soils
Source: Plants (Basel). 2023 May 24;12(11):2083. doi: 10.3390/plants12112083 (PMC10255395; doi:10.3390/plants12112083)
Supplement: Supplementary file 1 [file plants-12-02083-s001.zip]

Archive with 1 entries (1 files):
- plants-2385928-supplementary.pdf
